# Supplementary material for: Healthy Eating Index-2015 Scores Vary by Types of Food Outlets in the United States
Source: Nutrients. 2021 Aug 7;13(8):2717. doi: 10.3390/nu13082717 (PMC8398800; doi:10.3390/nu13082717)
Supplement: Supplementary file 1 [file nutrients-13-02717-s001.zip]

Archive with 1 entries (1 files):
- nutrients-1322122-supplementary.pdf
